# Supplementary material for: Arginine Metabolic Disruption Impairs Hair Regeneration via ROS‐Mediated Inactivation of mTOR Signaling in Androgenetic Alopecia
Source: Adv Sci (Weinh). 2025 Aug 7;12(40):e04579. doi: 10.1002/advs.202504579 (PMC12561341; doi:10.1002/advs.202504579)
Supplement: Supplementary file 2 — Supporting Data [file ADVS-12-e04579-s002.xlsx]

## Sheet: Sheet1
sample	HC-1	HC-2	HC-3	HC-4	HC-5	HC-6	HC-7	HC-8	HC-9	HC-10	HC-11	HC-12	HC-13	HC-14	HC-15	HC-16	HC-17	HC-18	HC-19	HC-20	HC-21	HC-22	HC-23	HC-24	HC-25	HC-26	HC-27	HC-28	HC-29	HC-30	HC-31	HC-32	HC-33	HC-34	HC-35	HC-36	HC-37	HC-38	HC-39	HC-40	HC-41	HC-42	HC-43	HC-44	HC-45	HC-46	HC-47	HC-48	HC-49
L_Lysine	185.273	181.809	216.964	151.326	206.428	221.822	178.723	202.811	186.935	179.364	233.304	193.294	230.336	216.88	182.919	231.197	233.406	215.997	271.705	216.42	223.13	205.402	154.523	198.897	213.016	204.999	208.606	214.361	209.733	171.539	198.754	230.186	312.468	179.45	213.604	201.737	232.646	156.533	212.022	183.52	210.107	238.933	134.516	208.006	179.05	210.686	224.456	225.568	171.219
L_Histidine	103.147	86.5339	80.3451	75.7019	77.1894	87.1783	98.9283	86.0644	85.4932	78.0661	77.0111	88.4971	78.6595	87.2509	83.2217	96.2577	82.7564	71.876	88.2856	91.4135	81.062	97.5241	85.9661	99.5446	98.7802	89.6495	96.8851	96.253	93.1994	100.584	84.7037	78.72	93.5333	88.6816	84.0868	76.2773	86.9032	77.3281	91.9505	85.4908	101.287	81.0689	79.006	90.2248	82.1478	73.0368	91.4716	86.9068	64.9339
L_Arginine	69.2819	89.8785	75.4347	65.9903	101.498	99.2657	61.5623	89.5151	70.9974	84.6946	100.951	109.049	120.699	98.0749	92.9437	122.67	97.0657	99.9841	111.027	100.918	77.781	94.0732	77.7489	75.7015	124.546	127.123	97.5218	100.552	84.6633	120.541	20.8018	90.2042	119.536	107.649	132.228	97.1877	101.918	91.0419	122.124	73.275	100.876	84.2281	74.2025	100.79	92.1984	102.708	94.1462	75.593	84.6074
Ornithine	106.697	57.1255	78.5422	75.9463	74.7441	109.818	96.4832	75.0743	85.168	47.6738	70.7433	150.138	89.368	82.2443	82.1339	74.8049	84.9017	100.776	118.857	151.427	81.3253	81.0576	46.3871	58.068	62.7408	117.269	69.7985	76.8269	77.468	74.5002	79.8043	93.1049	132.439	179.587	114.078	86.8148	99.7247	72.6478	80.4447	64.8498	127.049	79.7733	57.527	153.461	73.4382	89.6398	79.6617	80.5838	81.8228
L_Glutamine	642.641	562.71	572.287	547.763	570.935	780.299	627.854	602.554	727.607	524.38	719.739	584.614	754.816	708.133	628.578	785.819	553.359	706.624	737.201	755.818	706.064	731.782	552.34	553.163	730.576	775.521	636.587	602.876	672.286	770.491	607.896	785.541	701.27	747.623	820.804	755.589	791.67	658.444	749.894	560.247	881.225	692.96	664.158	843.925	667.016	625.679	602.419	565.186	822.475
L_Glutamic acid	88.681	36.4869	45.8698	38.2247	36.839	40.2277	26.9167	41.9731	51.7889	26.9197	37.9702	51.4825	39.9269	47.0293	43.0155	34.5613	44.7179	37.0519	42.4802	46.1434	32.27	33.524	23.3442	37.0321	35.0231	22.1568	34.5499	38.0451	40.2899	29.9461	33.938	30.178	41.7836	50.9955	48.6316	28.4305	44.0632	28.4954	33.7641	29.6179	44.1568	39.9542	27.6853	35.8479	25.7864	32.9725	29.0023	39.6036	25.468
L_Alanine	328.861	291.814	341.009	283.289	249.399	520.707	339.948	437.36	470.587	272.543	300.021	354.237	396.478	369.227	517.608	520.242	397.335	485.022	414.629	865.667	527.708	454.638	282.774	287.008	418.044	589.543	372.861	632.969	447.417	519.459	346.167	406.352	439.573	598.291	427.895	503.606	518.414	349.144	661.784	392.95	506.137	493.428	539.495	1305.31	537.099	471.378	385.981	365.51	358.147
Dimethylglycine	7.06753	3.10915	4.53577	3.40446	6.72452	2.73847	4.63149	5.30154	6.28043	3.64604	2.99366	3.89436	4.91853	6.15244	6.2183	4.31633	3.78095	5.33925	4.74584	5.4353	5.09779	5.52334	3.62617	7.34525	5.43484	5.39393	5.89515	7.12987	6.20136	10.2496	7.52218	4.32781	3.52069	6.38536	4.10975	13.0377	9.54501	7.51421	4.45718	6.22288	5.79812	7.84336	3.62605	9.43427	5.44569	5.64717	3.94958	4.39091	5.86897
Gamma_Aminobutyric acid	0.309392	0.108598	0.148624	0.4417	0.272599	0.33476	0.26566	0.310363	0.332692	0.320921	0.253491	0.20846	0.287773	0.357092	0.303726	0.347511	0.261167	0.123387	0.132107	0.434692	0.157139	0.202863	0.0388317	0.257701	0.16324	0.194974	0.0812001	0.325726	0.234318	0.270245	0.21001	0.204304	0.341555	0.248743	0.12518	0.137229	0.391708	0.142399	0.265119	0.153089	0.432443	0.278198	0.213577	0.455913	0.513293	0.298627	0.273489	0.274936	0.262326
L_Serine	185.701	147.509	153.944	168.737	186.185	168.854	170.665	126.018	227.665	161.087	182.207	220.195	210.809	187.004	137.46	210.002	162.651	123.97	195.754	194.298	114.892	169.335	189.547	155.248	156.079	218.055	200.142	146.889	140.741	149.701	157.518	197.447	199.001	219.633	190.156	177.917	194.337	198.231	163.943	145.227	192.977	185.054	160.539	197.347	136.25	193.418	184.516	148.483	202.611
L_threonine	95.7071	62.2005	75.6682	52.3275	81.0727	108.008	80.8407	68.2611	82.7576	72.873	90.2172	86.2841	106.278	88.4315	78.3716	98.6353	82.3601	61.9326	107.621	130.021	66.1231	80.7917	47.6821	73.0968	40.2549	119.053	53.8948	52.0987	43.4398	63.9459	37.2745	89.5315	66.4443	79.1048	43.4565	70.1197	93.0381	95.0815	68.1204	64.514	109.725	99.614	74.0121	92.5407	78.9094	93.208	104.784	79.2376	120.417
L_Homoserine	10.2914	6.69067	10.2316	5.51256	9.9616	17.3346	10.1711	8.66624	20.7683	4.38328	13.6956	17.0253	22.7029	21.6354	14.3534	14.543	11.18	14.8665	14.9462	41.404	17.2077	21.1746	6.75919	8.26383	14.1293	16.699	18.2918	5.06384	2.65974	6.3997	9.52949	11.2214	10.6092	24.2947	12.8794	18.4387	15.1151	26.1858	17.4879	18.2385	16.7753	25.2122	10.652	7.78272	25.6615	25.259	23.8645	13.5605	26.1699
Creatine	99.7713	51.8774	65.0852	75.9828	140.586	86.734	23.8786	52.9753	154.132	89.2948	78.2315	20.1203	89.0818	73.5149	33.5869	39.3252	33.7836	26.327	66.709	34.8245	34.6021	20.1522	35.469	76.6837	17.3369	86.8726	28.7611	20.2336	49.5364	43.6806	21.8064	69.8248	56.3756	38.6747	35.856	44.3266	50.9856	91.517	99.0217	51.1353	45.1777	55.0667	36.7128	41.0587	34.0799	65.0034	91.6651	49.5221	46.7552
Threonic acid	10.2406	5.77596	3.90442	6.07461	4.01871	6.68063	4.75106	14.3708	6.88194	8.01982	4.28024	4.09557	9.88243	2.59465	3.87019	3.80546	2.46321	4.30639	4.14244	1.6283	2.67442	1.96133	1.73554	4.32986	1.613	2.54049	2.20263	1.12619	0.696281	0.522213	2.28083	2.40854	2.11607	1.53645	1.93416	2.60307	11.3183	3.79866	3.07753	6.11412	4.74054	5.8633	3.5651	2.84502	2.37716	2.31118	7.13281	2.69833	2.54725
Hydroxypropionic acid	19.6536	16.9739	16.8006	13.5246	19.9466	20.954	15.8836	15.5175	9.24334	20.9414	21.1982	9.26913	18.1665	17.6388	24.9177	22.7814	11.7055	15.0249	17.6115	16.2688	25.9705	15.432	7.99009	20.884	6.08628	13.9917	2.68992	13.5825	23.7984	14.6098	9.86496	13.9096	17.2948	14.2574	14.6627	20.6037	20.2322	20.9867	19.3473	21.8651	13.487	23.9095	11.3589	13.4238	12.0034	22.3862	18.9879	20.9262	15.0307
Glycylproline	0.096318	0.0958583	0.0666387	0.0948846	0.0968142	0.124019	0.0453129	0.0600609	0.0972994	0.0691075	0.069978	0.0615639	0.0598766	0.0481924	0.06878	0.0831127	0.0586808	0.0761399	0.102497	0.161492	0.0462418	0.0905422	0.0556249	0.0525285	0.00279196	0.149025	0.0718169	0.0122514	0.0435845	0.084357	0.0108199	0.112721	0.0585751	0.132965	0.0470636	0.0951493	0.095925	0.0764605	0.0983028	0.0606187	0.0817044	0.0632118	0.0567777	0.0733115	0.0518519	0.0639335	0.0938193	0	0.0910848
L_Homocitrulline	0.0893536	0.275577	0.132781	0.203286	0.157713	0.121678	0.159586	0.13084	0.0832364	0.144818	0.152697	0.0873109	0.198502	0.218329	0.0833742	0.185599	0.139776	0.262673	0.117385	0.121802	0.17396	0.0500107	0.0927661	0.240967	0.1174	0.175649	0.179166	0.0555413	0.237777	0.0702822	0	0.183305	0.0430551	0.0463351	0.433461	0.354045	0.0745511	0.136468	0.127373	0.113049	0.130616	0.146548	0.173168	0.150295	0.124625	0.0393798	0.0779589	0	0.143482
Adenosine monophosphate	1.25024	1.24551	1.28557	1.44562	1.1828	1.26158	1.24791	1.2718	1.39245	1.19109	1.25311	1.36749	1.50909	1.21528	1.38093	1.36468	1.20929	1.35824	1.30541	1.23446	1.40213	1.32014	1.33148	1.36367	1.25264	1.36119	1.37766	1.28396	1.32478	1.31779	1.28658	1.37415	1.29007	1.3966	1.44946	1.39067	0.966186	1.18029	0.764677	1.27521	1.02092	0.549527	0.43657	1.20467	1.00757	0.646497	1.46625	1.6978	1.67972
L_Lactic acid	4229.4	2267.81	2124.61	2315.58	2056.93	2480.79	2658.89	2453.93	3050.12	1992.67	1794.34	2808.96	2182.48	2214.65	3264.99	2393.12	2510.73	2868.03	2375.12	2933.68	2158.08	2832	1739.61	2703.24	2440.18	2907.55	3003.42	2829.12	2808.33	2412.48	1704.45	2107.75	2807.73	2990.87	2510.78	2782.15	3116.96	1866.68	2751.42	2332.2	2570.43	2053.92	2469.96	2492.75	1926.07	2176.79	3080.82	2758.86	2319.87
Nicotinic acid	0.675403	0.408719	0.41014	0.404915	0.54932	0.421581	0.546715	0.5051	0.608644	0.513594	0.505739	0.415017	0.571668	0.636238	0.651939	0.419318	0.581557	0.61415	0.423623	0.777138	0.714584	0.551528	0.395112	0.560879	0.724542	0.634782	0.661323	0.809654	0.425009	0.565384	0.783482	0.579558	0.579234	0.420624	0.612481	0.723112	0.859206	0.462383	0.462383	1.4238	0.564823	0.498868	0.729528	0.488724	0.462383	0.564988	0.436804	0.5854	0
Methylcysteine	4.09276	4.99858	2.39721	4.92318	5.86946	5.84896	4.0477	9.07546	9.81543	5.85262	9.29905	4.0335	3.27284	14.9082	16.7513	15.5156	5.31628	8.55962	4.02523	5.98305	8.70332	7.04996	6.23334	3.4557	5.28843	9.20442	9.1606	4.34508	3.68977	8.36314	8.61974	5.91403	10.7381	20.6498	5.38123	3.93531	3.82871	7.27282	17.5875	3.15904	11.5849	7.40286	4.12453	4.36182	8.43831	12.6755	3.84662	2.47537	7.80095
m_Aminobenzoic acid	0.10396	0.126821	0	0.333783	0.188399	0.297599	0.203428	0.349872	0.0677855	0.24847	0.280554	0.376093	0.289806	0.179374	0	0.279643	0.433757	0	0.435633	0.0975366	0.248023	0.393765	0.235043	0.327289	0.270177	0.3172	0.426411	0.447953	0.359909	0.200371	0.447919	0.315778	0.464981	0.348344	0.257313	0.28454	0.352316	0.26706	0.414319	0.262787	0.29795	0.248618	0.265221	0.280372	0.274122	0.375331	0.194967	0.355712	0.213451
L_Tyrosine	109.2	87.6058	85.3397	66.146	74.4205	101.448	77.7584	56.9098	81.5895	73.7504	74.0427	93.7268	81.1578	116.901	105.894	91.8102	81.669	57.3048	109.015	87.9653	68.5105	58.9131	66.6714	79.1966	75.6568	107.295	88.0606	100.601	114.107	70.6579	94.8463	81.1188	73.2902	116.902	117.88	77.9169	103.905	80.1752	75.5401	79.9395	94.0855	89.3163	85.2209	86.2859	88.1138	119.395	111.581	103.185	91.1796
L_Asparagine	82.9091	62.1716	61.7966	58.0198	60.4906	73.1875	73.2876	49.3528	68.7829	55.3216	65.3647	72.858	65.6744	68.3917	76.2894	92.7463	61.9496	63.5639	67.9607	102.215	62.6201	89.2956	56.7253	64.1895	63.9785	87.6225	63.0427	65.0495	58.5552	71.5073	66.7226	66.0605	60.4278	97.4036	62.561	53.606	65.9873	55.645	51.769	51.855	73.2349	64.9539	55.1889	63.2916	56.8838	64.2728	84.5717	58.4771	87.3489
Hydroxyphenyllactic acid	1.07794	0.781081	0.509846	0.484274	0.584643	0.951519	0.574422	0.601267	0.868182	1.10639	0.602915	0.88243	0.734972	0.576263	0.600585	0.612698	0.880174	0.798024	0.921274	0.677534	0.818386	0.554333	0.328888	0.892574	0.144022	1.221	1.62505	2.09067	0.706419	1.1215	0.756503	1.06082	0.906624	1.0406	2.00048	1.80875	1.52842	0.541247	0.733855	1.30099	0.562297	1.18198	0.874183	0.702086	1.22905	1.18224	1.2709	1.0672	1.17337
L_Kynurenine	4.05179	4.82953	1.09733	1.83572	1.43242	3.34014	3.73781	3.93731	2.94643	3.58692	2.71764	3.7951	2.50543	3.24423	3.42114	3.48073	3.91052	2.27802	4.8109	5.29577	2.24348	1.92962	2.88873	2.88772	2.30087	3.19279	1.99713	3.052	3.0655	3.57004	2.30799	3.01479	2.22859	3.10521	4.89974	6.37013	4.3105	1.85336	2.44004	3.94975	3.05557	4.22509	3.27437	4.22306	3.36256	3.14805	2.8559	3.92674	3.24831
L_Aspartic acid	50.5335	43.2348	28.7106	31.2147	37.1355	32.9066	25.643	43.6546	50.3506	31.4404	29.0646	63.93	40.4977	41.8385	32.0351	23.3742	47.0733	34.6996	40.6876	41.1404	29.6709	23.6435	23.8635	34.9392	31.8979	21.351	30.66	37.6977	27.5576	35.5345	34.9292	33.175	44.6162	42.5885	45.4734	30.7035	42.1821	15.9776	36.9005	26.096	25.6246	47.1883	33.2447	33.0331	19.7321	40.1523	28.8748	28.4017	22.0667
Glucaric acid	0.0552798	0.0479473	0.0951909	0.140534	0.0493022	0.0511819	0.110819	0.225152	0.0660476	0.122575	0.0407313	0.0622271	0.0485723	0.0489255	0.068257	0.0475929	0.111425	0.0595646	0.0965878	0.0674691	0.0443729	0.0762919	0.0976155	0.242651	0.0762919	0.138864	0.128714	0.163641	0.103525	0.138046	0.0934719	0.0762919	0.0762919	0.158138	0.143759	0.0910341	0.0445815	0.108563	0.0777039	0.060046	0.0638621	0.0599687	0.0688698	0.141948	0.0579608	0.0730711	0	0.0899614	0.0947646
2_Hydroxy_3_methylbutyric acid	18.361	11.6342	18.8991	12.4423	14.1449	8.63095	13.1839	21.4493	4.52992	20.056	8.82634	15.8781	5.5219	9.51276	15.3991	6.27879	9.39251	9.48348	11.9564	19.8351	18.2441	20.3636	28.0054	12.4286	38.1528	14.2159	24.4446	34.6372	26.0942	27.2219	18.4017	9.72973	19.8345	11.9211	22.7134	22.6988	12.5047	12.8486	21.6334	14.2025	5.74686	16.9671	15.0247	15.3406	8.43851	16.6846	9.02297	12.2255	15.7782
4_Hydroxybenzoic acid	0.0318296	0.0137306	0.0215911	0.0497711	0.0340459	0.0803842	0.0122998	0.0151944	0.0162852	0.0193955	0.0139394	0.0595177	0.0153576	0.0827877	0.107129	0.0762959	0.0140107	0.0122998	0.021611	0.0122998	0.0128892	0.138575	0.12288	0.122292	0.0239982	0.0427154	0.145176	0.156616	0.0349298	0.00991001	0.0146926	0.00991001	0.0369381	0.0114043	0.0792704	0.0500154	0.0774363	0.0445784	0.0433381	0.0601422	0.0445389	0.0524297	0.0407511	0.0407511	0.0420126	0.0407511	0.0609597	0.0460836	0
Hippuric acid	3.78239	1.70152	4.32731	1.97324	0.446902	3.21935	4.28699	2.811	0.357129	2.99627	2.34749	0.542253	1.03171	5.936	3.30695	10.9525	4.44918	12.8397	13.2485	1.22862	22.2802	12.6164	5.15573	1.19825	0.649189	11.0192	3.6462	0.35235	0.227873	0.499399	2.95437	3.32862	5.01529	2.38942	6.60452	0.608012	3.46806	7.16151	3.04496	2.26155	3.63234	7.5401	8.38429	5.11808	0.916175	1.78618	0.822378	0	3.51404
L_Malic acid	6.36661	2.25888	2.30158	3.28949	1.9774	1.87275	3.15703	2.98378	3.94649	2.74511	0.494155	2.13259	3.45931	3.36659	3.72003	2.92673	3.72345	3.66289	2.96702	3.17141	4.21391	2.88224	2.91671	3.82541	3.20671	4.13995	5.9047	4.17261	1.8474	3.53696	4.16678	2.29119	3.40097	4.61527	5.5464	2.80881	4.26123	2.54398	2.03931	3.81562	4.80037	2.64526	3.77659	2.66299	3.05774	2.9931	3.24067	2.9568	4.57464
N_Acetyl_L_aspartic acid	0.181106	0.401056	0.234333	0.417161	0.265508	0.234041	0.249282	0.432667	0.599766	0.100831	0.383517	0.434431	0.2556	0.517269	0.26384	0.730138	0.481318	0.66163	0.177049	0.553761	0.583388	0.298278	0.407974	0.279032	0.294679	0.309526	0.480947	0.249981	0.218823	0.473128	0.47979	0.2846	0.514129	0.491544	0.299659	0.332619	0.377053	0.941944	0.453226	0.922341	0.593995	0.480276	0.660867	0.394685	0.699691	0.413495	0.394438	0.462152	0.663689
Benzoic acid	0.526331	0	0.0530989	0	0	0	0.164539	0	0	1.29131	0.64277	0.36566	1.23529	0.36721	0.501233	1.50276	0	0	2.04381	0.382467	0	0.501239	0.3835	0.588	0	0.875177	0.239534	3.59001	0.741219	0	0.285476	1.30014	1.19007	0.175669	0.712771	1.68257	1.58745	1.54437	1.54297	1.48874	1.74245	1.37296	1.34924	1.07574	1.47463	1.42087	2.41399	0.74875	1.20494
Phenylacetic acid	1.91155	2.65284	1.69522	0.851799	13.4299	4.7274	1.17893	0	1.25372	1.48271	0.892836	0.602487	1.35907	1.45109	0.403803	0.59856	2.16096	1.77594	5.55113	0.745639	1.47816	5.10379	1.69866	8.55195	0.230068	3.37154	0.920849	0	0	0.319266	4.65776	0.57748	0.993746	0	0	0	2.0732	3.94561	1.09286	0.776785	0.498171	5.44991	1.83921	1.67961	2.08422	7.13572	0.179893	0.371336	1.38785
Indoleacetic acid	1.16702	1.01004	0.796003	0.211815	2.24296	1.22491	1.65425	0.466022	4.71122	1.16178	0.61819	0.501562	0.939626	1.05773	1.62991	1.01876	6.20728	0.595176	1.59335	0.605887	1.88525	0.584723	12.7044	0.470815	0.423032	2.06946	1.91347	0.783477	1.46594	3.22655	1.55656	1.13562	1.16426	2.33658	0.750901	1.21385	12.3313	1.68448	1.36809	1.4937	1.1135	2.11688	0.971413	0.658511	1.8315	1.34438	1.16011	1.35056	1.33414
Fumaric acid	1.93809	1.07935	0.676182	1.7935	0.63288	1.17648	0.714454	0.573014	2.23976	0.502003	0	0.45184	0.737299	1.12548	1.13802	0.659195	0.28719	1.18967	0.546227	0.938925	1.15455	1.01345	1.36328	1.36185	0.74259	1.59879	2.10204	0.840916	0.519349	0.395903	2.5824	0.630904	0.647911	0.500406	0.994536	0	0.873322	0.645051	0.731323	0.684992	1.40377	0.964949	1.1068	1.57796	0.10279	1.30846	1.21114	1.4664	1.28458
Glutaric acid	0.146782	0.545743	0.535443	0.122235	0.311879	0.147175	0.224712	0.446462	0.446684	0.614372	0.246799	0.452382	1.0878	0.476442	0.267903	0.675422	0.952841	0.322197	0.603484	0.815342	0.3665	0.348672	0.233476	0.391392	0.542415	0.418942	0.571102	0.373203	0.364788	1.33536	0.312939	0.344061	0.447369	0.620513	0.83392	0.462096	0	0	0	1.70465	1.8136	0	0.133948	0	0	0.303338	0.633414	0.555333	0.702394
Cis_and trans_Aconitic acid	44.5987	45.15	29.1409	64.0339	59.4064	43.7228	59.8447	53.3312	62.9482	49.4668	29.1303	41.8161	47.9063	58.2325	50.4703	41.7561	42.479	47.1196	48.9695	44.7926	75.6815	39.4481	64.3407	58.4915	59.3208	77.176	72.6761	54.6445	42.8404	53.6835	52.3152	39.6442	70.6077	50.057	83.4299	37.4597	46.2692	58.3902	63.5063	55.0902	79.36	87.2604	93.882	68.0322	66.4682	58.6883	26.3167	26.8575	63.6835
2_Phenylpropionate	0	0.0203083	0	0.0155094	0.0114133	0.0644222	0.0378404	0	0.00224247	0.056108	0.00384518	0	0	0.079458	0	0.0342926	0.0196199	0.108354	0.150714	0.0266035	0.0733599	0	0.0753348	0	0	0.763565	0.219229	0	0	0	0.163938	0	0.342054	0	0.170816	0	0.0949213	0.248399	0.0434837	0.00383768	0.00453439	0.142401	0.125246	0.0932594	0.0241851	0.0592409	0.00172569	0.00227549	0.047165
Hydrocinnamic acid	0.0334812	0.0294972	0.0451784	0.191784	0.111164	0.200379	0.151006	0.0258224	0.0406679	0.187462	0.118768	0.0527975	0.0530566	0.339628	0.0543142	0.104606	0.254928	0.642413	0.584487	0.144108	0.333919	0	0.0852059	0	0	1.75318	0.756401	0	0	0	0.407323	0	0.354347	0	0.443864	0	0.400364	1.10299	0.18667	0.0737712	0.0932937	0.635551	0.569899	0.476169	0.215874	0.315255	0.0176622	0.0560305	0.255993
3_Indolepropionic acid	1.44379	0.704444	0	1.84719	0	2.51294	5.21847	0	0	0	0.735154	0.0091361	0	0.613226	0.705895	7.09685	2.13488	2.11043	1.37732	3.33813	8.32926	16.8273	0.63371	3.89334	2.53237	3.95611	0.665099	0.828831	3.75529	11.0697	1.39734	2.52839	1.18241	1.5724	19.0551	0.744199	1.25003	14.1595	4.31521	2.78343	4.009	3.56114	4.17465	2.14558	0.0351037	0	1.26312	0.869866	30.5122
4_Hydroxyphenylpyruvic acid	1.16247	0.93751	0.575578	0.768055	0.849736	0.221846	0.685842	2.66889	1.7934	0.75628	0.452808	0.281876	0.314842	1.70723	0.618108	0	0.207057	0.148438	0.520419	0.463278	0.0142675	1.23659	1.54346	1.28706	0.600307	2.3794	1.22741	0.797175	1.27584	1.6564	1.04443	1.1973	1.05734	1.05594	1.80911	0.725155	1.66229	0.803298	1.10819	2.25928	0.992575	0.413979	1.64793	0.697852	1.75434	1.47831	1.9571	2.73981	1.88446
Sebacic acid	0.289569	0.495814	0.311683	1.00362	0.930481	0.402597	0.649395	0.476681	0.781117	1.20299	0.58871	0.280614	1.04558	0.689386	0.614711	0.640825	0.222088	0.50762	0.449844	0.551532	0.726612	0.28226	0.414784	0.770857	0.728011	0.767302	0.222158	0.380473	0.629871	0.184891	0.618003	0.534575	0.629347	0.664435	0.448629	0.228932	0.411116	0	1.07353	0.5443	0.79857	0.583294	0.191821	0	0	0.115664	0.60997	0.682948	0.697217
Ketoleucine	76.5768	81.2674	86.7246	73.701	113.061	105.944	79.1988	63.1419	83.2222	87.0707	74.4336	93.4221	72.1775	72.8171	109.836	92.3741	66.5088	63.1457	80.6108	66.4493	60.2979	71.5227	96.4202	104.615	78.9907	118.927	108.882	100.997	109.307	88.0371	89.0298	70.1225	84.8642	88.8432	75.2688	104.032	104.944	74.601	80.6975	88.3841	58.2047	62.8925	83.8853	99.6744	91.8151	113.77	119.37	94.9572	120.98
3_Methyl_2_oxovaleric acid	43.8187	48.8963	41.6064	38.8065	67.3444	64.9625	47.5303	33.283	48.7247	48.5399	42.2098	35.623	42.027	37.7121	51.0955	54.205	30.4619	33.849	55.8847	36.4391	46.3053	43.7131	58.408	67.8329	37.0543	84.6066	47.899	57.6492	67.7357	54.2921	40.6856	43.892	42.8827	55.5036	46.5802	69.9034	61.6632	42.5752	48.104	37.1906	36.1579	33.4933	36.3098	39.4192	58.4992	61.0946	80.9689	97.2192	92.5727
Phenylpyruvic acid	0.275056	0.715795	1.12216	0.510834	0.487242	0.0535322	0.162499	0.0535553	0.743906	0.223919	0.712513	0.799273	0.249155	0.471661	0.382598	0.339213	0.457856	0.0672694	0.730209	0.222703	0.182827	0.171891	0.486199	0.558069	0.392637	0.768345	0.425813	0.212214	0.470477	0.171289	0.166297	0.413811	0.328951	0.611797	0.221332	0.553567	0.229153	0.0488919	0.270338	0.187974	0.406005	0.144874	0.716086	0.295817	0.126422	0.373384	0.553083	0.433526	0.383903
Methylmalonic acid	3.40711	2.31128	2.27412	2.58624	1.85171	2.54237	2.92556	2.72693	2.35103	4.22293	1.58964	2.44156	3.77797	3.78892	2.57285	3.39264	2.72291	3.08797	2.33945	1.95151	1.84521	3.94341	4.28523	4.59213	5.7357	7.21814	4.18786	5.29359	5.16412	3.00657	6.08876	2.11874	4.31089	2.35329	5.05081	2.50103	2.27507	1.7161	2.97501	2.50115	2.78759	2.63016	1.81424	2.48804	2.33778	2.24669	3.04048	2.21927	3.52646
D_2_Hydroxyglutaric acid	0.433303	0.443773	0.118285	0.480784	0.191797	0.20034	0.552063	0.470127	0.527895	0.0232253	0.0752181	0.376727	0.378096	0.505477	0.732298	0.381846	0.110859	0.358249	0.308664	0.625838	0.389323	0.101331	0.168405	0.274566	0.173146	0.261506	0.591793	0.300048	0.140836	0	0.114142	0.368575	0.270799	0.416933	0.159457	0.165154	0.499527	0.201711	0.315634	0.333367	0.402677	0.190583	0.653036	0.937634	0.290921	0.134437	0.464545	0.390077	0.326781
Glycine	323.148	256.811	229.574	449.124	337.786	428.867	305.754	302.193	385.873	241.233	289.435	312.962	436.967	379.975	424.403	325.036	249.09	276.788	396.811	472.301	273.182	420.566	283.759	271.395	325.246	765.772	388.773	327.06	203.231	435.904	335.042	471.681	476.868	563.518	369.23	630.383	328.256	314.875	286.147	323.818	376.107	509.357	292.428	365.618	264.263	314.467	255.043	232.276	343.225
Guanidoacetic acid	4.66953	3.10815	1.53157	3.21228	3.44259	4.61566	0.882468	4.01536	3.72663	3.5537	3.01252	2.51998	3.81784	4.67389	3.1392	3.24102	4.40934	3.02563	2.60734	4.88879	5.26895	3.91609	3.11158	2.20892	3.20115	5.56015	6.9852	4.33756	1.99962	6.72317	2.19535	3.927	5.39239	3.7453	3.17974	3.41111	2.18278	6.78996	6.02927	1.93109	5.25532	6.20951	3.39991	3.02992	2.61201	4.59854	2.88224	2.84378	4.61752
D_Gluconolactone	5.019	4.43728	6.27435	3.40371	1.92835	4.23537	5.66982	6.30556	3.3761	5.89153	2.867	4.70264	5.09449	9.23515	2.55726	4.41849	5.71252	5.77412	8.93364	5.54391	6.50786	3.9593	2.10773	4.34867	3.4281	5.95059	2.74194	3.08609	3.27252	4.95479	3.61042	5.38328	3.35246	4.83767	4.40421	6.32253	2.02793	1.74328	3.86877	5.15492	4.97267	5.08765	4.39821	6.48672	0.897186	2.33968	5.02884	6.62388	6.04439
Glycolic acid	10.4308	7.18208	8.02592	5.70428	6.35959	11.49	5.02038	10.2024	8.60469	11.5197	11.504	15.8724	17.7108	18.0845	11.5986	13.7878	10.3571	14.5395	24.61	18.431	21.1659	7.04268	12.0199	10.0987	9.13231	11.6239	10.2199	15.3346	10.6114	12.7808	6.86633	13.356	14.8916	16.5899	13.5667	15.1088	9.40016	14.6362	9.87637	11.7497	13.8006	15.0104	14.6179	24.9606	13.5738	34.2245	10.7622	12.8961	13.7464
L_Alpha_aminobutyric acid	11.9464	1.55883	6.90384	3.66236	6.32993	5.56398	9.42516	5.42753	6.36444	10.1145	2.06053	2.96625	3.83208	8.93683	4.40301	4.12989	4.44159	2.52297	4.87017	13.5681	7.34815	6.91541	2.18359	3.02926	3.52114	12.8294	9.93488	8.36083	3.25717	4.34745	6.4672	8.77875	9.9311	7.04248	3.22952	8.25884	5.66759	7.9692	5.60109	7.95285	8.23737	9.4263	18.6387	2.79014	2.33968	3.80445	7.03078	4.35094	6.65676
Glyceric acid	7.78588	3.12962	2.86036	2.32846	1.84237	2.67944	3.23472	3.33406	2.91838	3.2173	2.49452	4.07078	3.45164	3.00343	2.72658	2.73918	3.09751	2.88882	3.84924	3.03683	2.87782	2.77933	1.53892	3.28723	1.71177	2.64502	2.59491	3.15602	1.89254	2.37869	1.03739	2.62859	3.36856	3.35836	2.36761	2.16364	2.9155	2.42398	2.40697	3.02364	4.10784	2.9184	2.89275	2.78734	2.9285	2.37232	1.71817	1.62561	1.6048
L_Proline	138.293	155.233	107.145	148.816	182.924	231.37	129.789	149.984	161.855	117.229	136.618	181.839	153.149	134.472	144.09	197.807	158.479	193.194	188.709	301.782	144.622	240.601	97.9105	164.364	110.131	195.475	118.896	178.107	169.018	220.137	128.791	168.583	134.948	252.82	181.047	157.427	247.503	209.288	230.812	115.864	151.083	125.968	180.614	170.455	140.105	177.106	160.129	195.722	175.403
Acetylglycine	7.43573	5.49527	6.72199	8.26858	5.42773	6.25692	4.37409	7.81419	10.7903	6.38429	11.0858	8.01495	6.42566	5.34205	4.66441	4.95018	4.46984	5.02318	7.34699	9.02251	5.48277	4.88643	5.17186	5.48551	5.53988	8.15184	6.24189	4.32284	4.02101	7.48613	4.47847	5.41038	9.15952	6.37594	4.76101	6.96833	4.56883	8.19578	6.42242	6.8673	7.14666	9.75831	6.16858	6.23142	4.89146	5.80791	5.52453	5.58605	5.91771
L_Pipecolic acid	5.93231	3.40365	7.26583	3.14893	7.9244	3.99055	8.49616	5.00009	5.21447	3.34842	7.71888	5.43892	4.4962	5.73224	4.696	3.74064	4.05479	7.32199	6.98031	9.20112	7.57582	3.8337	2.87859	5.04591	3.40858	3.62479	5.86981	6.85075	2.72473	4.65701	2.9463	3.00098	5.87827	5.72038	6.43692	4.476	3.36404	9.68293	4.59006	5.02851	4.98894	6.10155	4.49576	6.37187	5.67043	4.7064	4.77486	2.76071	3.66021
Erythronic acid	9.80119	4.63528	5.66982	4.41766	2.6674	4.78828	4.90388	11.9001	4.47249	7.16669	5.64507	6.84484	9.6404	3.81141	5.39351	6.70207	3.86705	6.39252	8.35207	3.33235	8.69525	4.38498	2.91384	6.0396	4.21583	5.17648	6.44862	4.31028	3.86398	4.37899	5.16232	4.42108	6.92338	5.52041	4.87054	6.66642	11.9934	4.1423	3.88743	5.527	4.7254	4.68658	4.62796	3.59452	3.25678	2.59464	8.92786	3.21306	2.07636
N_Acetylserine	2.97298	2.04644	2.05337	2.32294	1.84108	2.04851	2.22316	2.76938	3.40314	2.47413	2.04184	2.19975	2.16863	2.55046	2.20901	2.16868	2.50999	2.64924	3.04843	2.44379	2.6216	3.48248	1.88328	2.75008	1.64537	4.71348	2.1359	2.41557	1.76904	2.17845	1.44349	2.70053	2.27307	2.69413	2.06771	2.50464	2.19125	2.54779	2.48286	2.2335	2.83957	2.94126	2.25764	2.67666	2.10329	1.89246	1.54412	1.56782	3.02299
N_Acetylneuraminic acid	4.3177	2.70676	3.07687	1.92503	1.77565	2.47408	2.86526	3.80572	2.58961	2.39826	2.43806	3.75766	2.94169	3.55251	2.44981	2.69207	3.90254	3.25916	3.8845	3.05714	2.59785	2.66635	1.79363	3.17307	1.98974	3.33261	2.88082	2.5379	2.30375	3.437	1.60742	2.53511	3.51285	3.25438	2.06109	2.18598	3.92336	2.40604	2.90748	2.8787	3.63301	2.85894	1.83652	4.17535	1.88229	2.12713	1.31861	1.58435	2.25453
Acetic acid	76.1608	15.3348	16.4031	33.8316	255.621	17.0153	16.3078	21.343	31.3898	30.5164	78.3303	8.02339	19.2715	29.4155	20.6631	26.6946	20.498	32.0812	23.205	13.9911	40.5732	14.9399	29.7308	53.3762	10.0236	12.9763	97.6759	7.73416	11.4854	15.0073	24.7924	16.728	25.1114	16.7069	38.8558	9.01109	12.7914	178.45	16.2691	37.261	27.5337	65.4458	17.4262	35.6646	9.60335	26.6684	19.6209	12.6733	31.849
L_Valine	316.771	241.231	273.615	216.45	421.945	322.258	241.868	232.915	244.843	271.703	295.915	303.009	224.243	252.803	262.017	388.485	251.832	230.481	262.39	309.749	248.321	265.656	227.274	283.947	277.32	349.067	286.473	368.814	340.802	235.592	279.156	250.448	243.333	295.112	349.851	368.156	241.066	222.946	244.573	284.144	223.556	221.377	250.424	266.203	288.563	323.261	288.602	338.166	282.661
Pyroglutamic acid	126.276	52.5154	68.4202	63.157	48.7782	58.1575	45.2014	69.69	86.8121	39.8128	62.8921	72.6541	59.3926	72.0408	65.4045	71.315	73.707	70.3896	71.9793	82.5842	65.649	56.6794	38.2133	68.246	54.5497	48.0529	53.0508	70.1144	62.6465	51.2754	46.3089	62.7052	78.1726	116.618	100.616	77.4183	65.4011	47.3334	59.3124	52.1558	65.6786	59.0957	46.7322	57.5617	43.0983	56.7454	43.763	59.8162	41.6154
5_Aminolevulinic acid	4.31797	2.90824	2.31874	3.28272	2.9346	3.4385	2.90536	3.45089	5.14179	3.74824	2.23194	1.77154	3.03743	3.61487	4.7337	3.88237	5.2998	4.0292	2.33158	2.93293	4.51815	6.54559	2.47513	3.17469	2.31218	9.43902	2.59464	2.69161	1.56264	2.66262	0.956946	4.14029	4.02982	6.16394	5.78644	4.84465	3.56748	4.21174	3.81517	4.86229	4.36603	3.76924	4.07351	3.38595	3.5712	4.02954	3.09454	2.94567	3.00406
D_Glucose	2964.53	4298.66	4856.39	4957.08	4324.92	4387.13	5052.39	4391.01	4094.23	3828.23	4466.25	3662.82	4116.59	4658.92	3792.33	4560.11	3536.1	4574.26	4231.7	4205.58	4009.75	4642.38	4978.32	4765.3	4991.84	4737.05	3982.84	4848.45	4401.66	4982.71	4075.66	4780.59	4984.88	6485.98	5346.73	4748.41	4242.16	4817.19	4127.9	4819.89	4464.56	4710.49	4958.31	5735.4	4940.39	4879.14	4170.82	4798.67	4467.54
3_Hydroxybutyric acid	989.136	74.7833	186.159	216.36	3272.59	128.591	103.569	105.187	441.629	357.021	1101.47	86.6451	94.6353	201.945	117.117	161.818	155.992	346.527	179.555	99.7625	519.656	109.43	404.314	422.451	124.42	108.09	1791.37	114.929	79.9767	108.549	278.227	190.061	279.796	131.396	488.523	73.783	119.732	2088.61	95.0119	386.36	280.769	782.835	155.59	397.627	73.9414	329.575	144.209	91.9272	343.123
L_Methionine	48.0678	40.0974	34.8859	34.8366	38.2171	43.769	48.6498	32.1172	43.4792	40.3208	46.3266	45.5608	47.4428	46.9092	42.4738	47.1387	40.4897	35.7314	51.6458	52.2212	38.4583	48.1283	36.7484	40.8428	35.7233	50.454	48.6419	51.0751	43.6096	45.3951	45.952	49.3751	44.5923	50.8043	44.0821	40.4157	45.221	46.3952	39.5432	36.2199	41.0694	47.4949	39.3303	36.3675	50.422	43.1934	51.2972	42.7359	50.8663
2_Hydroxybutyric acid	89.2122	40.6899	118.735	38.9172	113.496	53.7784	42.796	35.1018	75.5561	51.3807	76.5537	73.0242	41.3035	62.7719	48.8263	50.0702	45.4735	68.7596	71.8216	58.848	84.5477	31.8857	58.5251	84.0645	53.2111	31.3745	101.436	52.719	59.3652	46.1643	63.5941	39.5656	60.2717	52.4269	74.8627	37.0951	41.4844	94.2333	53.691	69.4501	56.0303	80.6101	66.1751	91.5224	40.3107	99.3322	54.0898	64.3819	46.8479
3_Hydroxyisovaleric acid	1.13805	0.833256	1.25541	0.833828	1.07519	1.11738	0.813167	1.32509	0.98324	0.934371	0.81224	1.54582	1.03018	1.29566	0.599564	0.886075	0.944274	1.11431	1.06232	0.747333	1.08787	0.413023	0.849218	1.59682	0.628244	1.92653	0.882933	0.954534	1.09831	0.903516	0.732565	0.465223	0.830981	0.638126	1.47357	0.887913	0.902222	1.38763	0.787295	1.2095	0.781236	1.7172	1.02305	1.62787	0.803267	1.49589	1.079	0.998807	1.7228
Glutaconic acid	4.57732	2.07356	2.62243	4.40407	2.30321	5.21177	3.92901	3.94395	2.53211	5.2007	3.04216	4.34908	4.85928	4.44721	5.02251	4.31808	3.58673	3.9109	5.40164	4.60968	4.10496	2.82495	2.94252	2.5722	3.13489	4.08348	2.86919	3.73776	4.24736	2.20066	3.08572	4.72262	3.65322	9.21255	4.01901	5.31917	4.49797	3.83886	4.47135	3.6398	5.15315	2.61675	6.35779	3.8733	4.1295	5.99044	7.85432	5.35298	2.78971
L_Isoleucine	73.7483	66.3403	55.8951	51.212	107.764	96.1919	61.1349	57.6739	61.9161	49.4789	70.7029	76.4976	74.1584	61.3422	58.4892	89.5012	63.4294	57.3923	77.7379	70.8359	56.5907	70.4398	67.689	65.7914	63.4997	82.102	73.1062	85.1417	88.2484	67.9337	62.6944	70.0415	63.8389	88.4837	67.6972	57.566	78.536	68.8019	55.4496	68.7952	69.7933	66.6375	53.6034	66.8414	79.6984	84.5594	57.516	94.0929	67.4894
L_Leucine	143.642	126.164	117.635	104.043	184.504	156.388	111.606	112.936	117.227	113.727	118.544	165.698	136.72	125.406	110.884	162.382	136.567	104.074	148.653	143.672	100.975	110.096	105.593	126.962	122.789	127.419	135.501	153.727	150.963	112.735	119.62	109.97	125.458	147.847	134.155	133.533	133.494	98.9371	110.503	130.107	106.465	126.804	107.433	157.366	126.376	153.858	118.271	153.974	116.762
D_Xylose	53.0392	3.77797	6.70342	6.73167	9.43937	5.74436	8.10388	4.485	5.97689	2.43489	6.30686	10.5557	6.65788	7.53552	10.7886	7.82584	6.93765	6.80193	9.0085	8.71385	7.05151	4.20201	5.72036	5.5658	9.93229	12.2305	7.61893	9.22451	4.47051	9.61993	6.56252	10.9446	8.89042	10.049	9.95953	13.1895	6.66225	6.17877	8.67753	4.68333	5.7993	8.8476	15.9268	9.24576	5.74449	5.02603	4.22042	5.15269	4.16007
D_Ribulose	6.02659	1.37171	0.842966	1.26258	0.83836	0.558054	0.892976	0.97838	1.36743	1.17748	0.870564	2.0269	1.08979	1.4221	1.71265	1.25588	1.57235	1.41913	1.3277	2.16329	1.88072	1.08104	0.284029	0.72912	1.25486	1.40984	0.842366	1.86767	0	0.959094	0.996522	1.14602	1.41564	1.74279	1.50889	1.29414	1.43225	0.686109	1.0215	0.565742	1.47162	1.43632	1.65276	0.84946	0.450154	0.818357	1.37296	1.36363	0.868201
D_Xylulose	6.16714	1.04636	0.909606	1.14135	1.40505	0.561015	1.07334	1.17991	1.36877	0.678446	0.63281	1.82953	0.922745	1.08558	1.54125	1.03693	1.65251	1.02799	1.17209	1.86169	1.39292	0.731492	0.666732	0.924894	0.979375	1.39651	1.39003	0.865151	0.690109	0.947096	1.01817	1.36873	1.28677	1.56119	1.66032	0.862443	1.48688	0.625136	1.05375	0.699565	1.57311	1.27669	1.45273	0.890131	0.629883	0.621511	0.822305	0.614736	0.821191
Rhamnose	9.9888	4.62713	11.3583	9.53974	10.1471	9.93515	15.1351	15.5932	16.0643	13.9148	14.0575	9.17346	11.6224	19.8654	17.7898	15.8096	15.138	18.3066	9.55603	23.4967	21.8082	10.9207	8.10701	9.0393	11.5816	13.4189	14.5356	13.7216	15.4581	19.4938	20.7358	16.9128	20.8527	17.5092	23.1537	17.5469	4.06131	16.075	15.9795	3.95348	22.7766	18.0861	11.085	7.66386	14.3797	7.04892	17.3964	15.789	17.1838
D_Fructose	0.569484	0.321297	0.301419	0.542947	0.249923	0.406991	0.346843	0.323919	0.509935	0.240677	0.289535	0.414491	0.404562	0.309445	0.300033	0.289065	0.449043	0.364097	0.234632	0.52642	0.374415	0.202119	0.194254	0.527383	0.343085	0.475366	0.226324	0.41543	0.13692	0.172318	0.359671	0.158469	0.411358	3.984	0.553107	0.218145	0.505103	0.297347	0.334352	0.479228	0.698181	0.557935	0.414969	0.487942	0.407956	0.553316	0.354855	0.395269	0.15502
Propanoic acid	4.15626	2.69689	0.972964	0.720628	0.955612	1.46563	0.294474	1.58429	1.50572	1.46909	1.67712	1.48245	1.96496	2.4992	1.06034	2.18987	0.722356	1.40973	2.7264	1.28407	1.98066	0.406454	0.585341	1.36987	0	1.07315	0.638016	0.975559	0.578956	0.787794	0.409935	0.719451	2.12359	1.07903	0.576914	0.567564	1.62744	1.36302	0.563739	0.947897	1.12019	0.0763777	0.859114	0.896564	0.58512	1.31589	1.02107	1.06797	0.815453
Homovanillic acid	0.445281	0.350563	0.26691	0.233502	0.244126	0.352684	0.356152	0.260201	0.349805	0.202671	0.1829	0.393031	0.237752	0.312195	0.288768	0.194119	0.272799	0.256998	0.477682	0.358592	0.528862	0.0799446	0.201957	0.3192	0.153623	0.492984	0.232618	0.304155	0.234992	0.287353	0.117864	0.269635	0.172542	0.251748	0.336883	0.276529	0.376675	0.235331	0.298038	0.326926	0.285858	0.319921	0.286907	0.277076	0.319812	0.399108	0.290445	0.259271	0.420881
3_3_Hydroxyphenyl_3_hydroxypropanoic acid	0.116143	0.0496109	0.0419508	0.0116305	0.0197028	0.0463188	0.375435	0.0239068	0.0102081	0.0353175	0.0114143	0.0212736	0.140971	0.0675362	0.0987327	0.0156067	0.0463544	0.136053	0.0755773	0.0208277	0.0858814	0.571071	0.019628	0.0551953	0.0228557	0.155726	0.0397713	0.0254051	0.0185792	0.0653916	0.0209027	0.128578	0.0805508	0.025775	0.0442846	0.0210577	0.0601173	0.0609465	0.0615632	0.0757488	0.0758253	0.0683909	0.06478	0.0824703	0.059666	0.058791	0.00732303	0	0
2_Furoic acid	0.492114	0.115895	0.138962	0.103599	0.171545	0.394638	0.0862838	0.343943	0.0899882	0.272699	0.205534	0.299477	0.174062	0.322713	0.237915	0.295029	0.203708	0.129951	0.143992	0.0806948	0.114612	0.302542	0.311262	0.319643	0.301832	0.303892	0.343468	0.303029	0.331005	0.336598	0.310338	0.319917	0.327291	0.328646	0.359252	0.318322	0.20884	0.168889	0.161291	0.234253	0.168848	0.222238	0.206981	0.406231	0.138698	0.279536	0.278493	0.129072	0
p_Hydroxyphenylacetic acid	0.180054	0.978351	1.13035	1.2601	1.71296	2.36708	1.18951	0	0	0.767594	0.627602	1.02436	0.801783	2.28527	1.66297	0.94722	0.404654	0.37502	1.26475	0.517059	1.25332	0.95132	1.14186	0.888033	1.08644	1.12003	1.17671	1.09579	0.834886	1.02222	0.862186	0.789548	1.06905	0.879877	1.10929	0.736128	0.84557	1.10419	0.729248	0.629039	0.698018	1.17356	0.683401	0.755804	0.688384	1.04719	0.124401	0.507925	0.941456
L_Tryptophan	139.413	137.508	97.144	105.074	74.9662	97.1452	118.64	87.7311	89.072	146.558	94.1109	118.768	127.944	136.169	120.336	110.217	94.4445	84.5646	105.411	120.354	118.055	92.8745	92.5024	126.458	84.3631	139.335	79.0697	107.536	121.103	96.6772	147.558	116.345	99.9021	141.084	121.045	79.893	102.261	81.0902	106.64	104.204	107.111	81.895	82.2594	103.756	94.6568	109.986	151.898	143.435	99.3533
Butyric acid	1.71835	0.343423	0	0	0.519029	0.185918	0	0.856899	0.0864704	0.249983	0.381417	0.0355948	0.264142	1.68609	0.186296	0.143509	0	0.425545	1.07925	0.0234543	1.47338	0.499008	0.280979	2.07724	0.109331	0.624137	0.510959	0.350857	0.370039	0.289811	0.108098	0.394055	0.771402	0.128851	0.167997	0.807692	0.740804	2.27441	0.959821	0.476861	1.34942	0.474127	0.860728	0.291425	0.724978	0.641366	0.690775	0.319367	0.576316
Mandelic acid	0.0290983	0.0520832	0.0312055	0.0402907	0.0356883	0.055995	0.0492108	0.0503034	0.0301691	0.0412055	0.0374277	0.047834	0.0445505	0.0995922	0.0339639	0.0347277	0.034882	0.0548632	0.0585928	0.0405115	0.0487206	0.0693817	0.0410546	0.0475999	0.0556391	0.062308	0.0396742	0.0372136	0.0434622	0.0404949	0.0380885	0.0539237	0.0561277	0.0491013	0.0503734	0.0569592	0.0646324	0.0853269	0.0294951	0.0609693	0.0591089	0.0360651	0.0294279	0.0294474	0.0355916	0.054288	0	0	0
Malonic acid	1.1627	0	0.148188	0	0.0757395	0	0.511328	1.23805	0.939024	4.28969	0.234805	0.296879	2.67417	0.191169	0.113304	2.90598	0.0845548	0.472098	0.293213	0	1.92235	0.850364	0.87331	0.862042	0.874462	1.25619	0.840592	1.39305	0.914396	0.934058	0.860043	0.937917	1.21306	1.01535	0.83303	1.07834	1.54326	1.96781	1.49792	4.16804	3.12668	1.01388	0.0148224	0.258712	1.86936	0.443671	0.564428	1.18294	1.32132
Alpha_N_Phenylacetyl_L_glutamine	2.26089	1.77649	0.654835	0.500168	3.59029	4.03572	1.34472	0.403867	0.756279	1.45456	2.42883	0.592143	1.34968	3.18642	0.597691	0.457298	1.45035	1.50443	7.04697	0.99053	0.969175	2.7585	1.74706	1.88858	1.23279	3.40937	1.58483	0.73707	0.725178	1.7121	2.10733	1.67514	1.38679	0.668013	0.755322	1.5883	1.90826	3.4672	3.35068	0.638354	1.05274	4.6402	2.49001	4.1215	1.47338	2.97864	0.385661	0	2.91241
Tartaric acid	0.196529	0.365933	0.223868	0.325212	0.253028	0.274964	0.341389	0.39657	2.49197	0.369558	0.414171	0.371815	0.544411	1.17897	0.252938	0.279961	0.35349	1.95677	1.00608	2.31258	0.248088	0.54881	0.407204	0.424663	0.411417	0.449376	0.404452	0.461012	0.428147	0.406202	0.407237	0.515879	0.43229	0.423227	0.408976	0.421879	0.309664	0.327772	0.369889	0.334792	0.366678	0.456875	0.4126	0.349401	0.357346	0.272605	0.320256	0.233007	0.273844
Isovaleric acid	1.07623	0.617298	0.200405	0.138939	0.564986	0.342396	0.108248	0.346543	0.471083	0.485254	0.68243	0.0868106	0.298441	0.291674	0.27364	0.30644	0.0554935	0.162051	0.482812	0.157593	0.627877	0.134662	0.408467	0.646639	0.139078	1.24993	0.248886	0.493993	0.277927	0.306905	0.489181	0.185757	0.519431	0.463745	0.172545	0.271979	0.277061	0.333092	0.309097	0.292303	0.188729	0.279131	0.201996	0.318186	0.327904	0.350643	0.0517744	0.177806	0.0769308
N_Methylnicotinamide	3.17798	2.63482	1.64836	1.01027	16.8588	8.59586	1.52017	0.463732	2.7648	2.57463	2.90314	0.47096	2.57691	2.19371	1.06022	1.86405	3.20345	2.58131	8.54166	2.62655	3.31294	4.02951	3.59879	8.64157	1.77771	3.90535	2.0107	1.2187	0.561338	3.265	3.3436	1.06476	1.96443	0.579102	1.31022	1.18378	3.32897	4.72228	2.66253	1.17905	1.02394	6.79567	3.72829	4.12191	2.21731	8.2218	1.36187	0.676551	3.76626
Phenyllactic acid	0.254209	0.388724	0.291965	0.412728	0.190997	0.352941	0.259868	0.205998	0.353682	0.218423	0.224981	0.429718	0.054452	0.332109	0.448962	0.162185	0.194818	0.241553	0.394893	0.148766	0.482221	0.276992	0.317222	0.389335	0.349171	0.709478	0.37728	0.40125	0.354322	0.462516	0.294016	0.302278	0.407804	0.465346	0.450728	0.439462	0.5764	0.419044	0.288138	0.257513	0.640462	0.262956	0.377095	0.189631	0.313666	0.151952	0.792778	0.349411	0.407806
Maleic acid	2.55787	1.66343	1.52772	2.08292	1.20699	1.62665	1.65179	2.14863	2.81652	1.50567	0.922693	2.10998	1.92511	3.11859	1.38929	1.91575	1.85838	3.73294	3.03066	2.33152	3.50362	1.40135	0.890997	1.65851	0.99371	2.07434	2.21366	1.48824	0.663197	1.14911	1.09467	0.873368	0.774929	1.92531	2.69907	1.81797	1.81516	1.67252	1.82497	2.57954	3.41927	1.47493	1.93482	2.38934	1.07127	2.38452	2.0016	1.86613	1.87052
Itaconic acid	0.12886	0.126384	0.132268	0.130488	0.13071	0.163411	0.150425	0.165046	0.231749	0.130125	0.131569	0.127144	0.199616	0.129089	0.161161	0.178034	0.173017	0.154732	0.145964	0.145225	0.140813	0.0905611	0.102668	0.104266	0.124539	0.142288	0.083584	0.149834	0.0809238	0.135603	0.120481	0.0881617	0.140054	0.184489	0.0934368	0.260284	0	0	0	0.287011	0.0712239	0	0	0.319619	0	0	0.127227	0.119264	0.155858
Methylsuccinic acid	0.222908	0.518941	1.43722	0	0	0	0	0.729366	0.416861	1.23487	0.118293	1.56699	2.76525	1.23355	0	0.880621	1.63922	0.659517	1.62544	1.25085	1.10778	0.720855	0.516709	0.784359	0.743921	1.00391	0.71416	0.764146	0.568925	1.56377	0.484284	0.709117	0.818019	1.03415	0.969601	0.923711	0.22752	0.42592	0.420139	1.62811	1.63548	0.429352	0.65623	0.25167	0.333218	0.696482	0.798169	0.133018	1.11161
Adipic acid	0.250688	0.148385	0.0286098	0.43298	1.47007	0.177296	0.568197	0	0	3.87054	0.645437	0.520882	3.89212	1.08932	1.60178	2.64043	0.23741	0.1522	1.93601	0.316115	0.326292	0.6641	0.633656	1.14094	0.757857	1.42527	0.891967	1.04353	0.425056	0.791195	0.399565	0.802657	0.916663	0.616195	0.67815	1.22241	0.967479	0.502059	1.05039	0.850562	1.81694	0.489403	0.41894	0.304204	0.853066	0.886319	1.25963	0.990213	1.59977
Phthalic acid	0.159374	0	0.172989	0	0	0	0.0195039	0.307434	0.25401	1.01283	0.21475	0.240286	2.08747	1.18119	0.594295	1.33793	0.246342	0.335519	0.865021	0.396973	0.534096	0.782325	0.68754	0.860011	0.73946	0.830378	0.736157	1.06979	0.757008	0.776676	0.69302	0.797853	0.976679	0.976457	0.794516	1.02767	1.34722	5.79541	0.441222	0.960077	2.50855	1.02964	0.566028	1.04605	1.23624	2.44464	0.884117	0.933189	0.959176
Pimelic acid	0.405852	0.831845	1.35104	0.894428	1.39986	0.578053	0.830238	1.11045	1.49477	1.85001	0.399994	0.638777	1.50246	1.47133	1.86896	1.04645	0.577933	0.992758	1.17226	0.942225	0.676783	1.00983	1.1179	1.6522	0.907236	0.901825	1.04315	0.804363	0.702941	0.101258	1.01157	0.610545	1.24986	1.34764	0.102248	0.804586	1.14281	1.14582	1.3981	1.34319	1.85994	1.21339	1.22118	1.08632	0.862351	1.02358	1.415	1.0298	1.51149
Caproic acid	1.79644	0.601605	0.715435	0	0	0.291614	0.207877	0.502138	0.713345	0.788964	0.754618	0.6011	0.575171	0.778189	0.114965	0.611563	0.00440452	0.651366	1.22808	0.166911	1.38502	0.491334	0.467254	0.64361	0.412556	0.839918	0.644916	0.805441	0.518791	0.547571	0.436722	0.589333	0.740613	0.733877	0.601245	0.79024	0	0.498625	0.180357	0	0	0	0	0.0971114	0.715648	0	0.681815	0.687093	1.27025
Suberic acid	6.93856	4.54827	3.33666	2.97365	2.25116	3.13155	5.74861	2.77004	5.66458	4.76446	2.95406	4.65124	6.20238	5.01171	4.26248	5.16615	1.5393	3.18896	4.09001	2.02714	5.69958	3.53554	0	4.18991	1.68843	5.83436	3.72272	2.66434	0.573134	1.92569	0	1.61141	4.94484	2.39246	1.64904	0.019847	0	0	3.42965	0.675191	4.19713	0	0.780219	0	0	0	2.29509	1.67216	7.15941
Citric acid	128.757	108.188	80.5299	135.254	171.279	124.837	155.972	144.364	143.987	129.836	89.7722	106.596	141.118	186.055	142.894	131.16	125.341	146.354	159.448	142.769	201.381	135.839	160.269	153.835	164.843	181.197	198.43	140.315	104.05	171.265	152.872	119.911	151.545	161.55	266.533	134.383	128.603	178.945	160.567	134.068	175.886	209.481	199.881	187.282	144.582	137.895	80.8809	66.367	175.563
Isocitric acid	5.20145	3.03483	1.83112	3.39207	4.80518	2.90268	3.46856	3.2498	5.5176	3.75265	2.06712	1.44274	3.34949	8.28819	2.81706	2.98664	5.26835	7.16109	3.84746	5.62106	6.78743	3.20786	1.54794	3.30197	2.21764	4.24597	2.20603	3.10377	2.45725	4.05675	1.76317	1.55407	3.7818	1.65314	5.39449	2.49408	2.87387	3.85382	3.49165	2.37231	3.18915	6.60209	5.83075	7.11576	2.84271	1.99866	1.79267	1.45174	1.83589
Pyruvic acid	129.864	178.51	254.586	292.274	286.542	222.574	217.02	443.131	536.781	223.338	214.436	180.526	182.054	248.198	398.385	110.903	208.136	455.333	238.025	223.793	207.033	256.885	203.393	279.208	272.581	422.256	272.873	268.711	299.044	147.608	282.597	260.641	258.046	344.475	177.247	638.042	160.361	229.967	440.58	143.511	163.507	225.27	369.92	266.961	254.596	197.08	375.4	269.762	302.094
Taurochenodeoxycholic acid	0.210918	0.113998	0.0875186	0.1654	0.0908502	0.592666	0.196476	0.0777811	0.107578	0.117484	0.110329	0.0839751	0.200475	1.37682	0.286337	0.09726	0.157048	0.0797754	0.121152	0.12072	0.0893226	0.126081	0.029472	0.127972	0.0350488	0.171366	0.142071	0.0462982	0.297869	0.135158	0.0503913	0.0300304	0.0451952	0.619864	0.0620159	0.0546882	0.106981	0.273041	0.125412	0.0489479	0.13137	0.0418493	0.0917766	0.0953902	1.47717	0.0455828	0.730418	0.0597067	1.32382
Cholic acid	0.0363807	0.0328607	0.0245475	0.0719237	0.228604	0.0898572	0.0553778	0.0435315	0.0306794	0.0247282	0.0432704	0.0942944	0.0384826	0.0635223	0.0500643	0.0376191	0.0543021	0.0372122	0.51035	0.0401133	0.0376197	0	0.00190218	0	0	0.341386	0	0.025327	0	0	0	1.10299	0.185823	0	0	0	0	0.0606451	0.419104	0	2.32819	0.0934054	0.0116891	0	0.143704	0	0.0776397	0.132763	0.0131597
Oxoglutaric acid	15.5581	8.99854	14.9597	16.7687	12.1489	9.58857	10.9658	14.7241	17.6795	8.78558	8.59564	7.92725	9.34124	15.4222	11.9729	7.86981	9.42402	16.8674	9.69111	10.8867	13.974	8.55052	11.378	12.5498	11.0657	13.4781	20.357	11.9702	10.4956	9.34954	12.5726	9.05586	9.75185	13.4121	12.3238	10.5139	9.76446	15.6008	11.9978	13.6237	9.31675	13.8633	14.1472	12.6673	8.85303	10.6635	9.7671	9.60506	10.9446
Octanoic acid	10.6179	9.5132	8.97367	8.85818	11.58	9.89638	8.51676	7.94771	12.5788	8.38128	9.91488	8.37378	9.29163	10.024	11.7408	12.0699	9.23898	11.9383	11.1584	10.8149	10.0052	8.05215	7.61107	11.6416	10.3987	13.4115	13.6453	12.6926	11.6555	10.9414	9.1784	8.58405	9.7034	10.463	8.75896	12.5997	9.29264	11.8	8.94896	9.95494	5.96179	8.1263	9.47677	9.42421	9.18394	13.5233	10.3372	12.3992	15.5792
Beta_Ursodeoxycholic Acid	0.0507235	0.493975	0.832895	0.0839809	0.0800931	0.0482494	0.194187	0.593333	0.225261	0.360927	0.109355	0.187111	0.132222	0.23341	0.400503	0.0666768	0.578439	0.0766112	0.0296489	0.200743	0.446102	0.123509	0.148776	0.434254	1.27965	0.0248418	0.0337619	0.371572	0.414673	1.06605	0.021801	0.0313672	0.137279	0.236792	0.29239	0.203799	0.394991	0	0	2.55748	0.187116	0	0	0	0.043907	0	0.13879	0	0.188751
Ursodeoxycholic acid	0.12927	0.184789	0.17666	0.249939	0.145603	0.176482	0.205203	0.303419	0.12775	0.156676	0.121738	0.2864	0.14065	0.32946	0.245194	0.111392	0.498324	0.129307	0.211626	0.148506	0.443363	0.163192	0.145693	0.209349	0.496335	0.154547	0.13162	0.151251	0.345879	0.392939	0.175295	0.181617	0.142479	0.141718	0.152866	0.144389	0.226826	0	0.0708143	0.302199	0.71606	0.00686214	0.094982	0.0565264	0.0607558	0.0224024	0.333546	0.153427	0.420174
Chenodeoxycholic acid	0.17862	0	0	0.857642	0.11432	0.119535	0.283363	0.218453	0	0.091735	0.368543	0.191155	0.413784	0.37846	1.09531	0.508933	0.4207	0.311169	1.71851	1.42336	1.43018	0.306997	0.131469	0.46061	0.238557	0.503848	0.0328573	0.447389	0.755495	0.274802	0.120395	0.886287	0.733966	0.669515	0.333943	0.485299	0.0875403	0.1478	0.850771	0.694319	1.93259	0.311374	0.229464	1.08243	0.402715	0.440031	0.980555	1.29562	0.715055
Deoxycholic acid	0.326156	0	0	0.618097	0.254255	1.03927	0.148817	0	0	0	0.596068	0.522482	0.220866	0.566803	0.199151	0.179458	0.267081	0.262302	2.00801	0.392325	1.7084	0.538074	0.207466	0.707915	0.0620746	0.418542	0.249898	0.035002	0.0487312	0.050394	0.391657	0.849259	0.649575	0.0413568	0.669733	0.331043	0.564372	0.314966	1.2657	0.158527	3.27066	0.534801	0.39862	0.726632	0.623844	0.46797	0.208243	0.52993	0.150487
Oxoadipic acid	0.143535	0.0991874	0.17666	0.130745	0.119154	0.21424	0.139039	0.195721	0.166017	0.19293	0.148417	0.183252	0.0786546	0.103489	0.099825	0.131388	0.137038	0.135911	0.223729	0.135189	0.0995492	0.10971	0.154917	0.164602	0.112627	0.120642	0.140557	0.171435	0.135378	0.126897	0.127879	0.106064	0.121698	0.109312	0.132899	0.167389	0.0516604	0.0506662	0.0490806	0.107323	0.11086	0.0616802	0.178822	0.175031	0.104382	0.143225	0.128004	0.148441	0.133543
Nonanoic acid	5.96009	1.99418	0.723537	0.723537	0.401296	0.151489	2.1448	0.0586599	1.80985	7.13946	1.01316	0.0586599	7.69263	0.793399	2.26998	5.57479	0.144007	0.988951	5.59766	1.04573	1.62319	0.4427	1.02649	1.82288	0.48945	2.62203	1.47553	3.49145	2.13767	0.814126	1.53366	1.44649	2.43982	2.74797	2.96022	4.37706	3.48828	0.981695	5.37301	1.65468	5.43591	1.89604	0.271727	3.7925	13.0303	4.4013	0	3.25899	0
Decanoic acid	3.7787	0.893563	0.683687	0.93162	2.29803	1.54995	2.07793	0.705569	4.03395	3.24085	3.87781	1.88998	1.23329	0.845444	1.27794	3.08849	0.727788	1.72386	1.77012	1.0965	2.33962	0.350304	0.57353	2.10294	1.82032	1.03124	2.94103	2.86855	0.876281	1.09487	1.89238	1.23701	2.06538	2.08757	2.72308	1.43596	0	2.64098	0.426878	2.03236	0.61419	1.95864	2.17892	1.44483	1.79211	2.55086	1.6559	0	3.71019
Undecylenic acid	1.06766	0.284564	0.954993	0.345066	2.67084	0.0263108	1.91223	0.896141	0.732895	0.483926	0.778293	0.687763	0.94693	1.43102	0.192909	0.642207	0.545031	1.30186	1.11822	0.542087	1.54312	0.972388	1.20619	0.854698	0.892097	0.405838	0.653637	0.847091	0.302023	1.27164	0.593508	0.251034	0.86593	0.834428	1.76264	0.215377	0.751263	0.954408	0.315625	1.30784	0.745946	1.18745	0.869147	2.12488	0.792798	1.55161	0.60165	0	0
Lithocholic acid	0.0591385	0.0606657	0.0532616	0.0640347	0.053482	0.055799	0.0549612	0.0531551	0.054206	0.0557478	0.0682679	0.056035	0.0674723	0.0684653	0.0727945	0.0602248	0.0549145	0.0617378	0.0541551	0.0538844	0.0702846	0.0503044	0.0733863	0.0620631	0.0493105	0.0631464	0.064446	0.0493151	0.0674955	0.0468842	0.0574276	0.0683341	0.0508597	0.0522884	0.0489947	0.0749984	0.0584044	0.0632555	0.131357	0.0597628	0.0621829	0.0665998	0.0615967	0.0708191	0.0582836	0.059967	0.0618804	0.0660772	0.0545852
Undecanoic acid	0.098929	0.031868	0	0.034664	0.0154668	0.0918961	0.0244766	0.00248817	0.0832357	0.231137	0	0.00292303	0.179136	0.127491	0.0571787	0.159147	0.036921	0.053049	0.284484	0.0771526	0.0938675	0.0387547	0.0963193	0.207618	0.0770529	0.178386	0.117588	0.188529	0.196003	0.0691888	0.157785	0.144215	0.189485	0.275043	0.252476	0.317668	0	0	0.284504	0	0.0816593	0	0.0746616	0.2974	0.614717	0.315297	0.16217	0	0.511737
5_Dodecenoic acid	0.643029	0.219966	0.256397	0.430202	0.807094	0.42575	0.548403	0.422273	0.777607	0.810495	0.775019	0.766611	0.249301	0.240866	0.339321	0.64735	0.247882	0.72353	0.431982	0.39439	0.705938	0.294724	0.318267	0.458479	0.487763	0.259073	1.41879	0.607865	0.229135	0.443292	0.495825	0.335825	0.277929	0.540743	0.625398	0.0981156	0.327529	0.75155	0.426428	0.646246	0.425594	0.725356	0.905384	0.55528	0.269947	0.511932	0.0202204	0	1.02192
Dodecanoic acid	3.38298	0.765938	0.0304013	1.49797	0.933026	2.30753	0.935308	0.220738	0.645089	1.85825	1.20078	1.1646	0.560877	0	0.958345	1.30119	0.602387	1.16011	0.687071	0.307863	1.17014	1.43934	0.666674	1.70827	1.83211	1.39036	3.99467	2.67544	1.55429	0.938825	2.49593	1.84154	1.51099	3.73903	1.99243	1.74579	3.17155	4.3997	0.382724	1.78574	0.533866	1.00921	2.02204	0.470103	0.478415	1.00326	1.76845	1.79846	3.48453
Tridecanoic acid	0.0544068	0	0	0.0192756	0	0.02013	0.048891	0	0.124913	0.113454	0.0921729	0.00111786	0.121576	0.00211911	0.0128909	0.173178	0.00685908	0.0292725	0.302457	0.00196999	0.118041	0.0761729	0.0963414	0.27062	0.0959945	0.375703	0.0941044	0.150749	0.249228	0.15861	0.0740508	0.241763	0.0996449	0.304219	0.0971895	0.312836	0	0	0.172743	0	0.436965	0	0	0.0468313	0.433687	0.499704	0	0.246746	0.0417867
Myristoleic acid	0.209847	0.0179625	0.0262682	0.0941	0.136486	0.0996859	0.0789656	0.0700996	0.0737395	0.0829811	0.0605003	0.0720162	0.0161999	0.0225353	0.0475723	0.0889373	0.0559135	0.0727349	0.028792	0.0395694	0.12393	0	0	0.271716	0	0	0.451115	0	0	0	0.0811176	0	0	0	0	0	0.0697187	0.117916	0.0301795	0.0343426	0.0271303	0.0413664	0.160707	0.0172493	0.0166149	0.0388721	0.0444759	0.0192783	0.119188
Myristelaidic acid	0.123469	0.0146338	0.0332096	0.0621695	0.200432	0.0379481	0.123618	0.0716273	0.23799	0.201512	0.270936	0.205671	0	0.0189602	0.0162651	0.132057	0.0186987	0.225242	0.0874917	0.0539562	0.138774	0.0695139	0	0	0.0775834	0	0.755256	0.167609	0	0.0401903	0	0	0	0	0.222049	0	0	0.141095	0.0635587	0.200507	0.047584	0.144855	0.163913	0.0894862	0.0187472	0.067263	0	0	0.14287
Ricinoleic acid	0.494688	0.0890289	0.239214	0.311587	0.218579	0.374747	0.308632	0.177102	0.201561	0.241726	0.30668	0.224465	0.176562	0.19209	0.223395	0.304858	0.177159	0.399531	0.2591	0.187355	0.273074	0.176718	0.131179	0.186436	0.191957	0.204904	0.221014	0.181994	0.181001	0.212971	0.179565	0.219124	0.182007	0.211291	0.190148	0.19862	0.0423199	0.268693	0.259735	0.204392	0.0642072	0.178383	0.270415	0.166986	0.0983177	0.0746973	0	0	0.424431
12_hydroxystearic acid	0.025735	0.00830953	0.013297	0.194274	0.00838265	0.149496	0.0591918	0.0471619	0.0140054	0.223814	0.0552614	0	0.0337687	0.299153	0.0803416	0.129486	0.176139	0.224416	0.0280596	0.372964	0.107336	0.0787864	0.171069	0.114268	0.0307212	0.0858189	0.111472	0.143797	0	0.0847923	0.12562	0.234698	0.123442	0.0725397	0	0.135193	0.0650618	0	0.14826	0	0.11327	0.117531	0.0161011	0	0	0.031346	0.23432	0.250303	0.260701
Myristic acid	23.0335	3.181	7.62	11.1452	13.9531	11.3228	11.3345	6.7045	11.5163	13.6947	15.1567	8.62837	9.65544	6.20842	7.42684	11.679	7.68182	12.918	8.9319	4.24111	12.0389	6.53229	3.55016	16.5161	13.8112	11.1471	18.6211	17.1798	15.6944	10.7751	12.4546	12.9918	7.20758	13.5023	17.8832	5.90761	8.30252	16.2642	6.32883	11.9218	8.43535	9.1173	13.9436	7.06928	6.21863	7.68994	9.51738	8.26757	16.4012
Palmitoleic acid	49.553	7.52323	19.8448	28.131	49.6131	22.0336	20.4391	17.5368	32.4366	23.6317	33.8368	15.6024	14.2381	14.0747	11.9868	20.2855	17.4957	25.8542	9.16632	11.1304	25.1391	11.6585	13.3715	20.4767	19.9806	6.54084	41.7528	21.6812	13.5271	18.9954	22.3641	21.6907	16.6392	20.1597	32.4211	7.66339	14.9063	33.4684	11.0406	20.6667	16.25	24.3056	32.6582	18.0747	10.8236	13.354	13.2227	7.04501	31.9135
10Z_Heptadecenoic acid	1.64038	0.445466	0.964665	1.33742	2.11868	0.770002	1.03897	0.581602	1.18128	0.826096	1.75625	0.66031	0.407276	0.725988	0.252251	0.842526	0.927519	1.09034	0.712985	0.417842	1.18686	0.271683	0.519907	0.903911	0.820849	0.179417	1.9973	1.07724	0.223025	0.676754	0.387264	0.904673	0.566185	0.20492	0.799607	0	0.570564	1.35825	0	0.600661	0.395488	1.41476	1.01874	0.431834	0.472107	0.603953	0.135108	0.0201953	1.23767
Alpha_Linolenic acid	33.0877	8.06518	21.7143	21.8705	28.0087	17.735	24.3187	23.249	27.4538	21.8074	24.4698	13.0751	13.2032	18.6132	12.1488	23.0592	10.2604	30.7869	18.1075	6.84534	84.0185	31.6177	14.6603	20.3938	15.195	19.7254	32.2938	23.411	17.4336	29.5113	14.1342	21.8913	21.5716	22.4275	48.2916	10.0356	13.7059	39.1207	13.6091	26.9017	26.8296	20.112	18.256	20.8712	13.7567	11.1851	8.64274	4.78947	23.8267
Gamma_Linolenic acid	4.51514	0.814512	1.52545	2.39368	3.42033	2.32371	2.84145	2.37706	4.9028	2.40987	2.53959	1.86984	1.1782	2.1689	1.14855	3.0347	1.15602	7.3317	1.77437	1.54334	3.79829	2.18293	1.51293	2.17477	2.05826	2.24941	3.59219	4.63444	2.54036	3.15627	1.70065	2.49791	1.89316	2.46689	4.17544	1.40354	2.07799	4.02913	1.79174	1.98121	2.27574	1.91481	2.37387	2.32703	0.974047	1.29284	1.26733	1.08888	2.62511
Linoleic acid	638.487	165.59	326.21	446.314	559.601	305.928	332.721	344.386	579.642	398.374	528.046	256.316	279.748	283.869	243.774	392.556	239.933	517.791	222.065	197.714	420.007	328.805	280.436	386.566	296.219	257.311	630.764	420.637	292.033	384.606	434.869	416.885	424.171	371.76	700.98	230.746	285.012	689.625	216.322	455.618	492.689	434.158	452.826	362.38	193.547	284.729	229.832	106.11	508.196
Linoelaidic acid	5.74388	0.908683	1.56517	2.72657	3.81849	2.05057	1.98943	1.84428	3.89362	2.40967	3.52246	1.24451	0.979292	1.65823	1.44582	2.70715	1.22833	4.2652	1.32124	1.11164	1.91994	2.12205	1.89658	2.92869	1.81285	1.83814	3.857	2.61568	1.88777	2.1709	2.57419	2.97667	2.24588	2.71467	4.0174	1.67269	1.75866	5.85256	1.22047	2.46981	3.28768	1.91926	3.42298	2.07294	0.978124	1.9663	1.79266	1.22589	2.31143
10,13 Nonadecadienoic Acid	0.0272325	0.0215465	0.0249496	0.0232366	0.0264807	0.0231415	0.0237592	0.0293076	0.0300559	0.026589	0.0238544	0.0242395	0.0221076	0.0218665	0.0233401	0.0256207	0.021953	0.0254364	0.0240744	0.0249722	0.0245108	0.0129618	0.0159338	0.0102251	0.0186216	0.0511394	0.0172045	0.0080668	0.00563525	0.0334805	0.00929018	0.0254832	0.0143519	0.030689	0.0590847	0.00563525	0.00616455	0.0551824	0.0445132	0.0542894	0.0558849	0.0151026	0.062631	0.00639435	0	0.0318337	0.0203705	0	0
Eicosapentaenoic acid EPA	0.480791	0.34878	0.340708	0.228891	0.482107	0.36407	0.376852	0.309024	0.446859	0.160272	0.260464	0.544468	0.16302	0.367546	0.116903	0.676085	0.111735	0.53105	0.418562	0.371031	0.721511	0.505504	0.193602	0.29786	0.372611	0.070918	0.432631	0.709879	0.538393	0.567252	0.0505985	0.277476	0.279458	0.532575	0.431319	0.124569	0.0489844	0.0899056	0	0.104935	0.15588	0.166952	0.320044	0.281303	0	0.338398	0.149956	0.0961114	0.161945
Arachidonic acid	13.4522	7.72819	9.24932	6.78186	13.2336	9.26724	10.3748	7.31641	13.7438	7.47928	9.16225	11.9722	8.81286	8.6319	5.33109	12.9404	7.08087	12.8037	10.5385	11.3123	7.00969	10.8429	8.91152	8.59068	8.28686	4.26107	15.0389	11.3858	9.9851	9.03512	9.46448	11.0402	9.79444	9.74149	11.3236	4.12442	7.91698	7.08076	6.39566	8.12144	8.12878	9.49367	7.29836	8.29702	4.5837	9.29133	4.04319	3.90195	5.75153
8,11,14_Eicosatrienoic acid	0.947413	0.308625	0.754318	0.50921	1.00001	0.572205	0.816292	0.752153	0.872327	0.662961	1.06004	0.664727	0.357413	0.442833	0.239707	0.766119	0.388886	1.18377	0.553745	0.539749	1.10815	0.716638	0.287214	0.513594	0.599287	0.280783	1.14139	1.10571	0.659885	0.743981	0.523138	0.694619	0.880029	0.559409	1.41855	0.247413	0.071917	1.03762	0.309877	1.0195	0.80518	0.594831	1.68641	0.452881	0	0.428174	0.310035	0.209443	0.532732
Docosahexaenoic acid DHA	4.21878	3.76016	4.03778	3.88645	5.94975	3.92176	4.86861	3.71626	6.40773	4.17595	5.39224	6.3416	2.47249	2.49082	3.4678	6.00092	3.29126	7.69199	4.9703	4.11428	4.20456	5.00979	4.85854	4.48619	6.64139	2.08952	7.68151	5.36232	5.39387	5.77738	4.80216	4.54353	5.64711	5.53757	9.50078	1.75662	1.74573	4.05397	2.6794	4.22283	6.63824	6.15233	5.80293	5.36587	2.73659	7.5335	1.9569	1.7589	3.00645
Docosapentaenoic acid DPA	2.95965	0.910574	1.99741	1.36412	2.95629	2.30151	2.28368	1.6518	3.67713	1.91749	2.67831	2.60754	0.836825	1.93591	0.906069	3.44824	0.990078	4.22447	2.21753	1.89745	3.53941	1.71215	1.62824	1.96224	1.46591	0.616535	3.57973	3.12156	1.65117	2.30655	1.6264	2.35348	2.57977	2.07657	5.55863	0.721523	1.54625	2.6142	1.4164	2.86275	2.20482	2.3311	3.98118	2.59592	0.974144	2.54128	1.04182	0.701921	2.04753
Docosapentaenoic acid 22n_6	0.777725	0.207778	0.579687	0.599099	0.992812	0.496508	1.11906	0.711245	0.76461	0.780985	0.993267	1.17802	0.048139	0.514003	0.336288	0.622279	0.256415	1.22947	0.295831	0.5415	0.461635	0.367285	0.338892	0.579554	0.706921	0.152459	1.04891	0.79587	1.03243	0.535478	1.20232	0.329436	0.443852	0.65071	0.971119	0.0611898	0	0.717825	0	1.34275	0.633832	1.2844	0.90251	0.786971	0.0917131	1.21416	0.187307	0.249993	0.466346
Adrenic acid	2.39304	0.915733	1.59193	1.53667	2.56069	1.461	1.44531	1.47315	2.24506	1.42767	2.3972	1.34548	0.691514	1.56395	0.736911	1.71474	1.22225	2.31894	1.5186	1.05256	1.03709	0.936845	1.1832	0.885496	1.32684	0.330022	2.53121	1.96496	1.27847	1.14594	1.23093	1.58606	1.3951	1.13024	2.78074	0.404076	1.59075	1.79713	0.983951	2.24002	1.53774	2.49643	1.77422	0.697133	0.671962	1.57924	0.864695	0.639003	1.33049
Succinic acid	4.61011	3.16318	3.54768	2.19258	1.572	4.09158	3.23563	3.59582	3.07948	5.24067	2.59247	5.05406	5.54999	6.57552	3.00456	5.09451	4.12253	5.34252	6.20816	3.60364	6.51554	2.86087	1.72026	3.02621	1.81993	5.41308	2.53886	3.7616	1.7865	2.71741	0.981173	3.55621	4.50072	4.56413	3.07858	4.56371	3.41577	2.53701	3.72552	4.30072	4.573	4.25398	3.9376	6.91051	5.00161	4.60792	4.34238	3.12422	5.73687
Citramalic acid	1.32914	0.341938	0.12872	0.102916	0.146547	0.967721	0.536145	0.799584	0.402085	1.25247	0.757042	0.0104338	1.42386	0.378618	0.528464	1.19016	0.048086	0.629048	1.41526	0.449839	0.87965	0.685523	0.671404	0.687633	0.717431	0.795749	0.678381	0.818021	0.69355	0.699317	0.684385	0.735602	0.736232	0.765156	0.710481	0.74792	0.743975	0.395005	1.07195	0.876512	0.820505	1.1884	0.595474	0.554106	0.501423	0.363159	0.385706	0.539024	0.310835
Oleic acid	553.079	143.685	405.285	478.318	741.11	302.643	365.668	317.605	569.266	374.754	628.893	316.019	284.163	395.299	197.713	239.673	240.775	515.777	234.885	214.525	372.243	353.741	242.942	288.11	427.196	205.894	515.465	419.406	287.563	346.309	345.049	344.026	372.551	317.402	558.513	143.312	206.433	583.597	216.113	408.165	374.801	424.587	439.932	380.729	212.92	242.987	180.425	84.9666	352.586
L_Acetylcarnitine	37.1462	22.9963	39.6862	29.0615	75.7916	26.1023	22.4471	27.2101	39.9358	27.5492	34.2524	24.6671	24.1341	44.3904	27.1284	27.2169	25.1617	44.1046	34.282	45.4285	42.0415	22.2187	24.9321	33.039	25.3974	19.3838	44.0218	33.2774	26.8516	29.5328	26.3315	13.0208	38.7208	34.2671	53.2017	31.8307	24.3517	46.9716	31.7723	39.1845	32.8454	49.999	37.6853	47.3614	18.4525	30.7801	26.1776	27.6459	30.3945
Propionylcarnitine	0.164753	0.102504	0.150325	0.100963	0.0932562	0.148209	0.0329559	0.0444085	0.0805941	0.0904054	0.126284	0.0551396	0.114031	0.413724	0.136085	0.194366	0.123508	0.122016	0.344851	0.359313	0.234479	0.133952	0	0.181912	0.0351824	0.283288	0	0.122335	0.202237	0.133596	0.253106	0	0.367177	0.0432529	0.385817	0.174047	0.179551	0.187516	0.234114	0.158998	0.122932	0.192595	0.187304	0.280137	0.140752	0.20159	0.21882	0.205877	0.117764
Butyrylcarnitine	0.0465584	0.156649	0.0838841	0.0219266	0.356668	0.185342	0.0507835	0.0293696	0.0624075	0.0815753	0.109062	0.0847323	0.0595709	0.251118	0.101546	0.0873528	0.039163	0.0468617	0.266273	0.254553	0.0933797	0.151674	0.0980692	0.107826	0.116258	0.195338	0.118634	0.0700078	0.0716544	0.0902706	0.0901555	0.0340898	0.0882072	0.0533552	0.101072	0.097978	0	0.173883	0.100953	0.317592	0.0292005	0.117112	0.432438	0.406384	0.10534	0.146752	0.104083	0.165061	0.142935
2_Methylbutyroylcarnitine	0.0137285	0.0106984	0.00920064	0.00685527	0.0118425	0.0146408	0.00787634	0.0210079	0.00979088	0.0126849	0.0112042	0.0159919	0.00618469	0.0264244	0.0149183	0.00867407	0.00806884	0.00942216	0.0278137	0.0170328	0.0129693	0	0.00557937	0.0177986	0	0.0281402	0.000465855	0.00314061	0.0151118	0	0.00132206	0	0.00183108	0	0.00489877	0.00670073	0.0119291	0.0194729	0.0187375	0.0145784	0.00921116	0.0122583	0.0151077	0.0272181	0.0116539	0.0179818	0.012722	0.0147802	0.0134127
Valerylcarnitine	0.0292089	0.0129772	0.0135568	0.00769973	0.0261894	0.0159069	0.00624406	0.0125372	0.0276663	0.0133701	0.0207583	0.0109738	0.0096976	0.0280713	0.0101478	0.011662	0.0092443	0.00939123	0.023003	0.0109105	0.0317743	0	0	0.0621883	0	0.0559033	0.00981314	0.00535121	0	0	0.0431223	0	0.0260799	0.0118298	0.0184444	0.0444883	0.00881305	0.0222701	0.0089946	0.00886055	0.00212419	0.0216095	0.00364121	0.0238357	0.00826149	0.0189709	0.00669414	0	0.012524
Isovelarylcarnitine	0.00490213	0.00326146	0.00423892	0.00531296	0.00412422	0.00590723	0.00250983	0.00338072	0.00486921	0.00428879	0.00432711	0.00231119	0.00283985	0.00842335	0.00448331	0.00564873	0.00346876	0.00546731	0.0067741	0.00613435	0.00881478	0.00452805	0.0033891	0.00864632	0.00278431	0.00714521	0.00619518	0.00353851	0.00313503	0.00308487	0.00522745	0.0039898	0.00447048	0.00553097	0.00537343	0.00552701	0.00589297	0.00618544	0.00568268	0.00564974	0.00568941	0.00580023	0.00593443	0.00600113	0.00563011	0.00582737	0.00654094	0.0043636	0.000219856
3_Hydroxylisovalerylcarnitine	0.0188151	0.0194755	0.0195479	0.0195244	0.0203413	0.0175077	0.0168649	0.0192612	0.0167464	0.0175136	0.0166864	0.0201113	0.0166115	0.0222644	0.0189748	0.016882	0.0200248	0.0219706	0.0176358	0.0216669	0.0202853	0.00672844	0.00735276	0.017381	0.0158323	0.011649	0.0108584	0.00977229	0.0249945	0.00862901	0.0149962	0.00352682	0.014266	0.0190147	0.0322893	0.0171315	0.00404681	0.00315544	0.00828509	0.020438	0.000351969	0.0309047	0	0.0167617	0.00237736	0.0280868	0.0118238	0.0249703	0.0190268
Glutarylcarnitine	0.0639856	0.0682902	0.0815215	0.0714863	0.0774113	0.072901	0.0767217	0.0553719	0.0836519	0.0582501	0.061163	0.0754909	0.0647563	0.0714805	0.0914673	0.0729621	0.0722664	0.0550834	0.0516114	0.0761665	0.0509157	0.0655153	0.0515042	0.0675929	0.120912	0.0810063	0.0662617	0.0481216	0.063765	0.161696	0.0631211	0.0499984	0.0627437	0.0801633	0.0690382	0.070757	0.0673802	0.0641608	0.0650486	0.065166	0.0663522	0.0641937	0.0680107	0.0707993	0.0689543	0.0749722	0.0473436	0.0631494	0.0336524
Hexanylcarnitine	0.0269653	0.00782765	0.0425049	0.0225165	0.0270834	0.0102764	0.0128514	0.00911228	0.0662883	0.034881	0.0529618	0.0216071	0.0138717	0.0328609	0.00854617	0.0241573	0.0154804	0.0254081	0.0245618	0.0249537	0.0278483	0	0	0.0222407	0.0375052	0	0.037864	0.0220976	0	0	0	0	0	0.00339696	0.010522	0	0.00641422	0.0765719	0.00842183	0.0106701	0.00537113	0.0315886	0.022981	0.0239604	0.0160279	0.0172314	0.0159323	0.000613553	0.057006
Adipoylcarnitine	0.0350292	0.0328725	0.0404292	0.0447292	0.0537382	0.0460624	0.0232518	0.0301583	0.0440599	0.0928179	0.0629396	0.0330005	0.0452291	0.0353616	0.0512172	0.04535	0.0402165	0.0217843	0.108908	0.055153	0.0331921	0.0449249	0.0516922	0.0529538	0.049983	0.0541096	0.0722713	0.0511178	0.0479715	0.0489937	0.0528943	0.0542512	0.0527226	0.0554124	0.0487771	0.0536999	0.0576399	0.0569256	0.0551534	0.051653	0.0514432	0.0536884	0.0516881	0.0549051	0.0527068	0.0514081	0.0332379	0.0932956	0.0753635
Octanoylcarnitine	0.165172	0.0585414	0.165166	0.128177	0.10875	0.0248338	0.131801	0.0425652	0.394646	0.23632	0.367791	0.207872	0.0981183	0.181664	0.0631837	0.141915	0.0929847	0.107224	0.181471	0.0896063	0.110175	0	0.0438547	0.139658	0.616005	0.0524958	0.200505	0.244604	0	0.113212	0.05486	0	0.0100116	0.099699	0.164035	0.0175179	0.0253496	0.328157	0.0688717	0.0728379	0.0721275	0.180881	0.172875	0.137015	0.220204	0.175703	0.105569	0.0538439	0.281345
Decanoylcarnitine C10	0.169984	0.0524277	0.208822	0.0649229	0.123952	0	0.162353	0	0.602348	0.374211	0.649989	0.481275	0.0824011	0.317199	0.0247658	0.433413	0.0880759	0.288779	0.50232	0.362041	0.401164	0.0870902	0.174654	0.326363	0.661831	0.174013	0.364546	0.442349	0.120113	0.30203	0.12562	0.12341	0.140226	0.303226	0.244694	0.164504	0.119529	0.471271	0.229537	0.268067	0.19861	0.381607	0.371716	0.355143	0.462421	0.385736	0.28249	0.153392	0.705891
Lauroylcarnitine	0.0666622	0.0091114	0.042101	0	0.0578739	0	0.0255989	0	0.0864135	0.0662698	0.121673	0.200571	0	0.117273	0	0.0658803	0.0177536	0.085618	0.0699502	0.0242184	0.0350891	0.0140757	0.0310849	0.060176	0.0756286	0.0170281	0.0810184	0.084889	0.0226329	0.0487991	0.0393999	0.00889501	0.031091	0.0656174	0.0571777	0.0321639	0	0.110866	0	0.0884168	0	0.0748521	0.151723	0.101626	0	0.0939569	0.0700059	0.0340059	0.109582
Palmitoylcarnitine	0.217703	0.0968957	0.183674	0.146032	0.220167	0.14759	0.075498	0.107948	0.238652	0.10693	0.175707	0.199883	0.158589	0.184745	0.0826005	0.109903	0.147989	0.183224	0.0956815	0.138165	0.102612	0.0963661	0.149334	0.195946	0.0978922	0.0447347	0.189627	0.146676	0.104507	0.0820566	0.128154	0.102706	0.170221	0.139013	0.210331	0.150315	0.0743609	0.153094	0.0518035	0.142443	0.188987	0.207445	0.154374	0.156505	0.101137	0.147195	0.161355	0.193434	0.137079
Oleylcarnitine C18 1	0.221015	0.127969	0.219587	0.171485	0.136934	0.135083	0.105354	0.195327	0.209551	0.0531273	0.109652	0.11711	0.0304493	0.112649	0.135709	0.14794	0.0882443	0.203817	0.0587371	0.123848	0.245025	0.0985485	0.172774	0.243068	0.0597848	0.0640582	0.18118	0.116666	0.113143	0.101241	0.132705	0.0956704	0.218217	0.166313	0.268677	0.119914	0.153133	0.205151	0.144148	0.160572	0.183071	0.174072	0.147541	0.1532	0.114369	0.139624	0.147385	0.072872	0.155669
Linoleylcarnitine	0.0814992	0.0383338	0.0564733	0.0681329	0.0360624	0.0293546	0.0228311	0.0442257	0.0593562	0.0232243	0.00853769	0.0108733	0	0.0379457	0.02437	0.0112744	0.0289355	0.0435072	0	0.020496	0.0305478	0.000831931	0.0423595	0.0333724	0	0	0.109736	0.0144207	0	0	0.0376988	0	0.033289	0.063732	0.0934469	0	0.0383878	0.0522268	0.0373994	0.0376501	0.0465397	0.0399965	0.0388127	0.0521668	0.029871	0.0385086	0.0490165	0.0202075	0.0559432
2,2_dimethyladipic acid	0.865995	0.467657	0.796165	0.697908	0.794235	0.654078	0.809032	1.23533	0.111065	1.34884	0.35778	0.743627	0.783039	0.939263	1.09741	1.05068	0.539518	0.929205	1.05949	0.707426	0.939302	0.510809	0.518698	1.00354	0.556041	1.00848	0.783874	0.718183	0.622137	1.13928	0.290448	0.664707	0.507026	1.19572	0.995583	0.504257	0	0.726048	1.15426	1.26491	0	1.6598	0.827863	0.889521	1.04171	0.972838	0.986497	0.651439	0.628982
[truncated: 51 more columns]
